# Supplementary material for: Functional Analysis of Two Affinity cAMP Phosphodiesterases in the Nematode-Trapping Fungus Arthrobotrys oligospora
Source: Pathogens. 2022 Mar 26;11(4):405. doi: 10.3390/pathogens11040405 (PMC9026129; doi:10.3390/pathogens11040405)
Supplement: Supplementary file 1 [file pathogens-11-00405-s001.zip]

Archive with 1 entries (1 files):
- pathogens-1643891-supplementary.pdf
